# Supplementary material for: Functional Analysis of Sheep POU2F3 Isoforms
Source: Biochem Genet. 2019 Dec 31;58(2):335–47. doi: 10.1007/s10528-019-09945-x (PMC7113193; doi:10.1007/s10528-019-09945-x)
Supplement: Supplementary file 2 — Supplementary file2 (XLSX 20 kb) [file 10528_2019_9945_MOESM2_ESM.xlsx]

## Sheet: POU2F3 Expression
Original data
POU2F3 Expression
POU2F3-1	POU2F3-1	POU2F3-1	POU2F3-1	GAPDH	GAPDH	GAPDH	ΔCt	ΔCt	ΔCt	A=2^ΔCt	A=2^ΔCt	A=2^ΔCt
heart	33.067	32.128	32.967	15.938	15.96	15.759	-17.129	-16.168	-17.208	6.97681e-06	1.35815e-05	6.60505e-06
liver	31.562	32.151	31.018	16.979	17.41	16.699	-14.583	-14.741	-14.319	4.07455e-05	3.65188e-05	4.89273e-05
spleen	31.024	31.404	31.74	16.005	15.935	15.79	-15.019	-15.469	-15.95	3.01183e-05	2.20479e-05	1.57969e-05
kidney	29.585	28.951	29.386	17.888	17.943	18.169	-11.697	-11.008	-11.217	0.000301198	0.000485581	0.000420094
rumen	30.737	30.595	30.45	20.779	21.111	20.874	-9.958	-9.484	-9.576	0.00100541	0.00139647	0.0013102
small intestine	29.998	30.596	29.904	17.765	17.67	17.538	-12.233	-12.926	-12.366	0.00020773	0.000128495	0.000189436
skeletal muscle	25.931	24.91	25.987	16.659	16.153	17.013	-9.272	-8.757	-8.974	0.00161752	0.00231143	0.00198864
body side skin	26.832	26.368	26.686	18.909	18.986	18.77	-7.923	-7.382	-7.916	0.0041204	0.0059951	0.00414044
POU2F3-2	POU2F3-2	POU2F3-2	POU2F3-2	GAPDH	GAPDH	GAPDH	ΔCt	ΔCt	ΔCt	A=2^ΔCt	A=2^ΔCt	A=2^ΔCt
heart	29.452	29.244	29.719	15.938	15.96	15.759	-13.514	-13.284	-13.96	8.54832e-05	0.000100258	6.27511e-05
liver	31.241	31.212	31.348	16.979	17.41	16.699	-14.262	-13.802	-13.649	5.08991e-05	7.00139e-05	7.78469e-05
spleen	32.404	32.1	31.851	16.005	15.935	15.79	-16.399	-16.165	-16.061	1.1572e-05	1.36097e-05	1.46271e-05
kidney	29.243	28.746	29.461	17.888	17.943	18.169	-11.355	-10.803	-11.292	0.000381772	0.000559723	0.000398813
rumen	29.907	30.102	29.843	20.779	21.111	20.874	-9.128	-8.991	-8.969	0.0017873	0.00196535	0.00199555
small intestine	30.826	31.011	30.908	17.765	17.67	17.538	-13.061	-13.341	-13.37	0.000117017	9.63738e-05	9.44559e-05
skeletal muscle	33.292	32.138	32.551	16.659	16.153	17.013	-16.633	-15.985	-15.538	9.83939e-06	1.54183e-05	2.10182e-05
body side skin	29.583	28.898	29.218	18.909	18.986	18.77	-10.674	-9.912	-10.448	0.000612077	0.00103798	0.000715877
POU2F3-3	POU2F3-3	POU2F3-3	POU2F3-3	GAPDH	GAPDH	GAPDH	ΔCt	ΔCt	ΔCt	A=2^ΔCt	A=2^ΔCt	A=2^ΔCt
heart	30.991	31.408	30.664	15.938	15.96	15.759	-15.053	-15.448	-14.905	2.94168e-05	2.23712e-05	3.25948e-05
liver	31.57	32.254	32.36	16.979	17.41	16.699	-14.591	-14.844	-14.661	4.05202e-05	3.40025e-05	3.86011e-05
spleen	32.303	31.639	32.112	16.005	15.935	15.79	-16.298	-15.704	-16.322	1.24112e-05	1.87338e-05	1.22064e-05
kidney	29.403	29.792	30.359	17.888	17.943	18.169	-11.515	-11.849	-12.19	0.000341696	0.000271079	0.000214015
rumen	31.313	31.565	31.44	20.779	21.111	20.874	-10.534	-10.454	-10.566	0.00067445	0.000712906	0.000659655
small intestine	31.842	32.87	32.271	17.765	17.67	17.538	-14.077	-15.2	-14.733	5.7863e-05	2.65671e-05	3.67219e-05
skeletal muscle	32.418	31.457	32.907	16.659	16.153	17.013	-15.759	-15.304	-15.894	1.8033e-05	2.47193e-05	1.64221e-05
body side skin	29.845	29.85	30.21	18.909	18.986	18.77	-10.936	-10.864	-11.44	0.00051043	0.00053655	0.000359929
POU2F3-4	POU2F3-4	POU2F3-4	POU2F3-4	GAPDH	GAPDH	GAPDH	ΔCt	ΔCt	ΔCt	A=2^ΔCt	A=2^ΔCt	A=2^ΔCt
heart	33.354	33.095	33.416	15.938	15.96	15.759	-17.416	-17.135	-17.657	5.71823e-06	6.94786e-06	4.83853e-06
liver	33.293	33.241	34.032	16.979	17.41	16.699	-16.314	-15.831	-16.333	1.22743e-05	1.71551e-05	1.21137e-05
spleen	32.944	33.155	33.369	16.005	15.935	15.79	-16.939	-17.22	-17.579	7.9589e-06	6.55033e-06	5.10733e-06
kidney	33.014	33.372	33.051	17.888	17.943	18.169	-15.126	-15.429	-14.882	2.79654e-05	2.26677e-05	3.31186e-05
rumen	34.409	34.634	34.065	20.779	21.111	20.874	-13.63	-13.523	-13.191	7.8879e-05	8.49516e-05	0.000106933
small intestine	33.327	33.1	32.792	17.765	17.67	17.538	-15.562	-15.43	-15.254	2.06715e-05	2.2652e-05	2.55911e-05
skeletal muscle	33.683	32.802	32.981	16.659	16.153	17.013	-17.024	-16.649	-15.968	7.50353e-06	9.73087e-06	1.5601e-05
body side skin	33.114	33.611	32.568	18.909	18.986	18.77	-14.205	-14.625	-13.798	5.29504e-05	3.95764e-05	7.02082e-05

## Sheet: cell proliferation
cell proliferation
SFFs	POU2F3-1	POU2F3-2	POU2F3-3	pcmv-myc
24 h	0.245737	0.2536	0.2367	0.254367
48 h	0.321333	0.324733	0.352533	0.3963
72 h	0.418333	0.4453	0.553317	0.6853
HaCaT	POU2F3-1	POU2F3-2	POU2F3-3	pCMV-Myc
24 h	0.146333	0.153667	0.143667	0.154333
48 h	0.221333	0.224667	0.2517	0.2964
72 h	0.318333	0.345333	0.453333	0.585333
SFFs-48h	Ki67	Ki67	Ki67	GAPDH	GAPDH	GAPDH	ΔCt	ΔCt	ΔCt	A=2^ΔCt	A=2^ΔCt	A=2^ΔCt
POU2F3-1	25.9195	26.344	26.1123	13.7063	13.6544	13.7982	-12.2132	-12.6896	-12.3141	0.000210606	0.000151373	0.000196376
POU2F3-2	25.9683	26.058	25.994	13.9099	13.7673	13.8892	-12.0584	-12.2908	-12.1048	0.000234452	0.000199578	0.00022704
POU2F3-3	25.3887	25.4037	25.3241	14.0933	13.976	14.2942	-11.2954	-11.4277	-11.0299	0.000397868	0.00036301	0.000478265
pCMV-Myc	24.1143	24.0923	24.2391	13.0223	13.1159	13.1037	-11.092	-10.9764	-11.1354	0.000458104	0.000496326	0.000444529
SFFs-48h	PCNA	PCNA	PCNA	GAPDH	GAPDH	GAPDH	ΔCt	ΔCt	ΔCt	A=2^ΔCt	A=2^ΔCt	A=2^ΔCt
POU2F3-1	19.1235	18.9777	19.1339	13.1386	13.381	13.3444	-5.98496	-5.59667	-5.78944	0.0157887	0.020665	0.0180803
POU2F3-2	18.9763	18.8678	18.8569	13.0968	13.1959	13.2465	-5.87948	-5.67182	-5.61037	0.0169864	0.019616	0.0204696
POU2F3-3	18.9709	18.9014	18.9597	13.08	13.2985	13.562	-5.89084	-5.60293	-5.39767	0.0168531	0.0205755	0.0237214
pCMV-Myc	19.2784	19.2272	19.2586	13.5944	13.6153	13.7205	-5.684	-5.61191	-5.53807	0.0194512	0.0204478	0.0215217

## Sheet: promoter activity
promoter activity
HEK293-48h	Firefly luc	Firefly luc	Firefly luc	Renilla luc	Renilla luc	Renilla luc	Firefly luc/Renilla luc	Firefly luc/Renilla luc	Firefly luc/Renilla luc
PGL3-Basic-pKRT14(-699/-38)	14958	16523	18456	1225	1156	2169	12.2106	14.2933	8.50899
PGL3-Basic-pMMP19(-542/-24)	361646	353870	486569	16063	19995	23837	22.5142	17.6979	20.4123
PGL3-Basic	37527	38561	40563	19577	20456	30863	1.91689	1.88507	1.31429
HEK293-48h	Firefly luc	Firefly luc	Firefly luc	Renilla luc	Renilla luc	Renilla luc	Firefly luc/Renilla luc	Firefly luc/Renilla luc	Firefly luc/Renilla luc
POU2F3-1+pKRT14(-699/-38)	5356	4321	5630	5526	5549	5930	0.969236	0.778699	0.94941
POU2F3-2+pKRT14(-699/-38)	4278	5095	4456	5759	5957	4688	0.742837	0.855296	0.950512
POU2F3-3+pKRT14(-699/-38)	5855	5178	6089	6050	4429	4776	0.967769	1.16911	1.27492
pCMV-Myc+pKRT14(-699/-38)	6832	8445	7296	4260	4320	4479	1.60376	1.95486	1.62894
HEK293-48h	Firefly luc	Firefly luc	Firefly luc	Renilla luc	Renilla luc	Renilla luc	Firefly luc/Renilla luc	Firefly luc/Renilla luc	Firefly luc/Renilla luc
POU2F3-1+pMMP19(-542/-24)	5687	5148	5115	6379	6070	6380	0.891519	0.848105	0.801724
POU2F3-2+pMMP19(-542/-24)	5079	3949	4579	6428	6111	6386	0.790137	0.646212	0.717037
POU2F3-3+pMMP19(-542/-24)	6048	5798	5355	5587	5936	5201	1.08251	0.976752	1.02961
PCMV-Myc+pMMP19(-542/-24)	9899	10162	9586	5177	7435	6426	1.91211	1.36678	1.49175
